# Supplementary material for: Psychometric properties and factor structure of an Ecuadorian version of the Alcohol Use Disorders Identification Test (AUDIT) in college students
Source: PLoS One. 2019 Jul 10;14(7):e0219618. doi: 10.1371/journal.pone.0219618 (PMC6619822; doi:10.1371/journal.pone.0219618)
Supplement: S1 Database — (ZIP) [file pone.0219618.s002.zip]

Archive with 1 entries (1 files):
- S2.database.sav
